# Supplementary material for: Predicted Public Health and Economic Impact of Respiratory Syncytial Virus Vaccination with Variable Duration of Protection for Adults ≥60 Years in Belgium
Source: Vaccines (Basel). 2023 May 16;11(5):990. doi: 10.3390/vaccines11050990 (PMC10223592; doi:10.3390/vaccines11050990)
Supplement: Supplementary file 1 [file vaccines-11-00990-s001.zip]

Archive with 3 entries (2 files):
- Vaccines-2357696_Supplementary Data_Proofread/
- Vaccines-2357696_Supplementary Data_Proofread/RSV Vx CEM_Supplementary Data S1_vF.docx
- Vaccines-2357696_Supplementary Data_Proofread/RSV Vx CEM_Supplementary Data S2_vF.docx
